# Supplementary material for: Fluid Flow Mechanical Stimulation-Assisted Cartridge Device for the Osteogenic Differentiation of Human Mesenchymal Stem Cells
Source: Micromachines (Basel). 2021 Aug 3;12(8):927. doi: 10.3390/mi12080927 (PMC8398302; doi:10.3390/mi12080927)
Supplement: Supplementary file 1 [file micromachines-12-00927-s001.zip]

Archive with 1 entries (1 files):
- micromachines-1311910-supplementary.pdf
